# Supplementary material for: Ucp1 Ablation Improves Skeletal Muscle Glycolytic Function in Aging Mice
Source: Adv Sci (Weinh). 2024 Nov 21;12(2):2411015. doi: 10.1002/advs.202411015 (PMC11727132; doi:10.1002/advs.202411015)
Supplement: Supplementary file 2 — Supplemental Tables 1‐6 [file ADVS-12-2411015-s002.xlsx]

## Sheet: Supplementary Table List
Supplementary Table List
Table S1	Top 10 GO terms of the biological process (BP) categories enriched in upregulated transcripts of iWAT from aging UCP1-/ - mice compared to UCP1+/+ mice
Table S2	Top 10 GO terms of the biological process (BP) categories enriched in upregulated transcripts of QU from aging UCP1-/ - mice compared to UCP1+/+ mice
Table S3	Enrichment analysis of regulated metabolites in QU from aging UCP1-/- mice compared to UCP1+/+ mice
Table S4	Enrichment analysis of regulated metabolites in iWAT from aging UCP1-/- mice compared to UCP1+/+ mice
Table S5	Top 10 overlapped up-regulated metabolites from QU and iWAT
Table S6	Sequences of primers used for real-time quantitative PCR (qPCR)

## Sheet: Table S1
Table S1. Top 10 GO terms of the biological process (BP) categories enriched in upregulated transcripts of iWAT from aging UCP1-/ - mice compared to UCP1+/+ mice.
GO_BP	Counts	GeneRatio	p value	GeneName
Lipid biosynthetic process	63	0.053617	2.65e-06	C3, Agpat2, Acss2, Hmgcs2, Pcx, Elovl3, Insig2, Mogat1, Insig1, Thrsp, Plp1, Hsd11b1, Fabp5, Hsd17b12, Fasn, Gpat3, Pla2g16, Igf2, Ggps1, Dgat1, Pcyt2, Agpat3, Ndufab1, Acsl1, Elovl6, Slc27a2, Fgf7, Ces1d, Cyp39a1, Acsm3, Sdr42e1, Dpagt1, Prkcd, Mecr, Dbi, Crls1, Sirt4, Stk11, Fam57b, Alox12, Mup1, Lpcat1, Pck1, Nr1h2, Elovl4, Gpaa1, Agmo, Fam213b, Srebf1, Mtor, Tecr, Por, Acadvl, Acaca, Hacd2, C…
Cytoplasmic translation	19	0.0161702	3.04e-06	Rps28, Rpl30, Rpl18a, Rpl35a, Rpl13a, Rpl7, Rpl31, Rps26, Rps7, Rplp2, Rpl29, Fmr1, Mrpl2, Gspt1, Rps23, Rpl15, Ythdf2, Eif5, Dph1
Respiratory electron transport chain	18	0.0153191	7.09e-06	mt-Co3, Cox8b, mt-Co2, Dnajc15, Cox7c, Cycs, Cox5b, Ndufa7, Etfrf1, Pink1, Ndufs2, Ndufc2, Uqcrc1, Ndufa12, Ndufs6, Ndufa5, Mtch2, Immp2l
Fatty acid metabolic process	47	0.04	1.23e-05	C3, Acss2, Elovl3, Insig2, Insig1, Plp1, Cyp2e1, Etfb, Crat, Fasn, Echdc1, Dgat1, Ndufab1, Acsl1, Hadhb, Ces1f, Elovl6, Slc27a2, Ces1d, Prkar2b, Acsm3, Mecr, Dbi, Gcdh, Eci3, Sirt4, Alox12, Pck1, Adh7, Ndufs6, Nr1h2, Elovl4, Adtrp, Fam213b, Srebf1, Mtor, Stat5a, Tecr, Por, Acot11, Acadvl, Ephx2, Ggt1, Acaca, Hacd2, Acsm2, Abcd3
ATP synthesis coupled electron transport	15	0.012766	1.53e-05	mt-Co3, Cox8b, mt-Co2, Dnajc15, Cox7c, Cycs, Cox5b, Ndufa7, Pink1, Ndufs2, Ndufc2, Uqcrc1, Ndufa12, Ndufs6, Mtch2
Electron transport chain	18	0.0153191	1.75e-05	mt-Co3, Cox8b, mt-Co2, Dnajc15, Cox7c, Cycs, Cox5b, Ndufa7, Etfrf1, Pink1, Ndufs2, Ndufc2, Uqcrc1, Ndufa12, Ndufs6, Ndufa5, Mtch2, Immp2l
Generation of precursor metabolites and energy	44	0.0374468	1.86e-05	Gys2, mt-Co3, Cox8b, mt-Co2, Nfatc4, Dnajc15, Idh3a, Mt3, Cox20, Cox7c, Igf2, Cycs, Rb1cc1, Cox5b, Ndufa7, Cox17, Dgat1, Ppp1r3b, Etfrf1, Coq10a, Pink1, Ndufs2, Ndufc2, Chchd10, Mdh2, Gpi1, Uqcrc1, Grb10, Ndufa12, Aldoa, Kl, Mup1, Adh7, Nop53, Ndufs6, Ndufa5, Mtor, Mtch2, Prdm16, Gapdh, Immp2l, Cox7a2l, Hk1, Ppp1cb
Energy derivation by oxidation of organic compounds	35	0.0297872	2.19e-05	Gys2, mt-Co3, Cox8b, mt-Co2, Nfatc4, Dnajc15, Idh3a, Mt3, Cox20, Cox7c, Igf2, Cycs, Rb1cc1, Cox5b, Ndufa7, Ppp1r3b, Etfrf1, Coq10a, Pink1, Ndufs2, Ndufc2, Mdh2, Uqcrc1, Grb10, Ndufa12, Kl, Mup1, Nop53, Ndufs6, Ndufa5, Mtor, Mtch2, Prdm16, Immp2l, Ppp1cb
Cellular respiration	26	0.0221277	2.34e-05	mt-Co3, Cox8b, mt-Co2, Nfatc4, Dnajc15, Idh3a, Cox20, Cox7c, Cycs, Cox5b, Ndufa7, Etfrf1, Coq10a, Pink1, Ndufs2, Ndufc2, Mdh2, Uqcrc1, Ndufa12, Mup1, Nop53, Ndufs6, Ndufa5, Mtch2, Prdm16, Immp2l
Mitochondrial ATP synthesis coupled electron transport	14	0.0119149	2.98e-05	mt-Co3, Cox8b, Dnajc15, Cox7c, Cycs, Cox5b, Ndufa7, Pink1, Ndufs2, Ndufc2, Uqcrc1, Ndufa12, Ndufs6, Mtch2

## Sheet: Table S2
Table S2. Top 10 GO terms of the biological process (BP) categories enriched in upregulated transcripts of QU from aging UCP1-/ - mice compared to UCP1+/+ mice.
GO_BP	Counts	GeneRatio	p value	GeneName
angiogenesis	47	0.0507559	1.95442e-13	NRP1, NRP2, FLT1, CFH, FLT4, DYSF, TSPAN12, GATA2, SAT1, PIK3R6, ACTG1, CASP8, SOX18, ADGRA2, CALD1, KDR, FLNA, ITGAV, EPHB4, JAM3, EGFL7, TNFRSF12A, ANXA2, SYK, NOS3, UNC5B, TIE1, FN1, ARHGAP24, VEGFA, RHOB, APLN, FMNL3, EMCN, COL4A2, ADAM15, COL4A1, MMRN2, APLNR, PECAM1, COL8A1, AMOTL2, PRKD2, TEK, MFGE8, RAMP1, ENG
sarcomere organization	18	0.0194384	7.40192e-12	MYOM1, MYBPC1, WDR1, ACTN2, TPM1, NEB, MYOM2, ACTG1, MYOM3, TTN, CSRP3, CSRP1, TNNT1, TNNT2, TNNT3, XIRP1, MYH6, PLEC
cell adhesion	61	0.0658747	4.5825e-08	RET, APP, RIPOR2, COL16A1, ITGB4, COL12A1, CLSTN1, CTNND1, ICAM2, LAMC2, PTPRK, F11R, COMP, ADGRE5, CLDN34C1, HMCN2, EMILIN2, ITGAV, CD36, SCARF1, CD34, EPHB4, EGFL7, POSTN, TNFRSF12A, ANXA2, CD93, DST, VWF, RHOB, BCAM, CEACAM1, ADAM15, MMRN2, PECAM1, COL8A1, ITGA6, PRKD2, MFGE8, SSX2IP, CD44, ENG, COL15A1, SDC3, NEDD9, THBS4, TTN, PODXL, PERP, HES1, IGFBP7, PCDH1, MYH10, MPDZ, JAM3, FN1, MFAP4, …
muscle contraction	14	0.0151188	5.48031e-07	RYR1, MYOM1, MYBPC1, ACTN2, TPM2, LMOD1, MYOM2, LMOD3, TTN, ACTA2, CALD1, TNNT2, MYH13, MYH6
vasculogenesis	16	0.0172786	1.79801e-06	NRP1, EGFL7, BRPF1, CITED2, HEG1, NPR2, TIE1, GLMN, HDAC7, SOX18, APLNR, KDR, ITGAV, TEK, PITX2, ENG
heart development	35	0.037797	2.04718e-06	NRP1, NRP2, CDKN1B, CITED2, HSPB7, PRICKLE1, TTN, MED12, PDLIM1, CSRP3, CASP8, SOX18, RB1CC1, ACADM, PITX2, PDLIM5, MYH10, KCNJ8, IFT140, NCOA6, TXNRD2, HEG1, PDE2A, FN1, NFATC1, HMGA1B, SOD2, TNNT2, MYL2, ID1, APLNR, PPARG, TEK, EIF4G2, ENG
protein refolding	9	0.00971922	2.24137e-06	DNAJA1, HSPA8, HSP90AA1, HSPB6, DNAJA4, HSPB1, CRYAB, HSPA1B, HSPA1A
negative regulation of apoptotic process	58	0.062635	2.90458e-06	ARF4, UCN, TFRC, HSPB6, CITED2, FLT4, HSPB1, ILK, CDC73, HK1, COMP, CCND2, EDNRB, EEF2K, ALDH2, RB1CC1, MPZ, NUP62, KDR, MYO18A, BNIP3L, MAPK8IP3, FKBP8, PPIF, BIRC6, CRYAB, CD44, DDR2, HPN, ITPR1, XIAP, UNG, BAG6, NUAK2, CD59A, BAG3, FLNA, PCNT, MAP4K4, BDNF, WFS1, FN1, SOD2, MTOR, VEGFA, DNAJA1, AHI1, DAB2, HNRNPK, ACTC1, TCIM, KITL, AXL, ID1, TEK, CIAPIN1, HSPA1B, LIMS2
cell migration	32	0.0345572	6.7091e-06	ARF4, FLT1, PRAG1, ITGB4, SDC3, NTN4, NEDD9, CLEC14A, PTPRK, PRICKLE1, RND3, SYDE2, LIMA1, PODXL, NUP62, MYO18A, KDR, SIRPA, ITGAV, HES1, NDEL1, JAM3, RHBDF1, USP45, SCRIB, VEGFA, FMNL3, SH3D21, AXL, ITGBL1, CD44, ENG
regulation of cell cycle	28	0.0302376	1.08962e-05	RIPOR2, CDKN1B, INO80D, ZFP703, ZBTB49, DOT1L, JADE1, XIAP, ADARB1, LIN9, ACTG1, CCND3, CCND2, CCND1, KAT7, HSPA8, WFS1, FZD9, EIF2AK4, PML, ACTA2, DDIT3, CCNG2, MADD, PMP22, TARDBP, NOP53, SIPA1

## Sheet: Table S3
Table S3. Enrichment analysis of regulated metabolites in QU from aging UCP1-/- mice compared to UCP1+/+ mice
	Metabolite Set	P-value	Enrichment ratio	Hit metabolites
Up-regulated	Creatine metabolism	0.017	57.143	Creatine
	Transport of organic anions	0.019	53.476	Taurocholic acid
	Carnitine synthesis	0.019	53.476	N6,N6,N6-Trimethyl-L-lysine
	Digestion of dietary lipid	0.02	50.251	Taurocholic acid
	Recycling of bile acids and salts	0.023	42.735	Taurocholic acid
	Phosphate bond hydrolysis by NUDT proteins	0.036	27.624	dIMP
	Purine salvage	0.036	27.624	dIMP
	Pyrimidine catabolism	0.045	21.93	Dihydrothymine
	Nucleotide catabolism	0.006	16.529	Dihydrothymine; dIMP
	Metabolism of nucleotides	0.012	11.111	Dihydrothymine; dIMP
Down-regulated	NAD+ metabolism	0.021	46.948	Niacinamide
	Serotonin and melatonin biosynthesis	0.024	40.816	N-Acetylserotonin
	Pyrimidine salvage	0.037	26.596	Thymine;
	Triglyceride metabolism	0.045	21.834	1-Methylhistidine
	Nucleotide catabolism	0.011	11.765	Thymine; Xanthylic acid
	Metabolism of water-soluble vitamins and cofactors	0.017	9.479	Thiamine; Niacinamide
	Metabolism of nucleotides	0.024	7.937	Niacinamide
	Metabolism of amino acids and derivatives	0.008	6.479	N-Acetylserotonin; Niacinamide; 1-Methylhistidine
	Metabolism of vitamins and cofactors	0.035	6.472	Thiamine;Niacinamide

## Sheet: Table S4
Table S4. Enrichment analysis of regulated metabolites in iWAT from aging UCP1-/- mice compared to UCP1+/+ mice.
	Metabolite Set	P-value	Enrichment ratio	Hit metabolites
Up-regulated	Alanine metabolism	0.00134	32.949	Oxoglutaric acid; L-Alanine
	Synthesis of PS	0.00327	21.954	Choline; Ethanolamine
	Creatine metabolism	1.84e-06	21.93	Creatine; S-Adenosylhomocysteine; L-Arginine; ADP; Ornithine
	Glutamate and glutamine metabolism	8e-07	17.192	Proline; Oxoglutaric acid; L-Aspartic acid; ADP; Ornithine; L-Alanine
	Urea cycle	1.49e-05	14.97	L-Arginine; L-Aspartic acid; ADP; Ornithine; Argininosuccinic acid
	Vitamin B2 (riboflavin) metabolism	0.00944	13.158	ADP; Riboflavin
	Choline catabolism	0.00133	13.158	Choline; Sarcosine; Dimethylglycine
	Carnitine metabolism	0.00133	13.158	Citric acid; ADP; Malonyl-CoA
	Vitamin B1 (thiamin) metabolism	0.00944	13.158	Thiamine; ADP
	Histidine catabolism	0.000288	11.976	Carnosine; S-Adenosylhomocysteine; Histidine; ADP
Down-regulated	Purine salvage	0.00104	39.448	Adenine; Inosinic acid
	Methionine salvage pathway	0.0291	34.014	Adenine
	Nucleotide salvage	0.00219	27.174	Adenine; Inosinic acid
	Glutathione conjugation	0.0465	21.097	S-Formylglutathione
	Lysine catabolism	0.0481	20.367	S-Formylglutathione
	Metabolism of nucleotides	0.024	7.937	Adenine; Inosinic acid
	Metabolism of amino acids and derivatives	0.00819	6.479	Adenine; Niacinamide; Pipecolic acid

## Sheet: Table S5
Table S5. Top 10 overlapped up-regulated metabolites from QU and iWAT
Metabolite	QU-P value	QU-Foldchange	iWAT-P value	iWAT-Foldchange
Creatine	0.00359	1.91	0.0165	2.004
PG(38:2)	0.00644	4.178	0.00217	1.588
Deoxyinosinic acid	0.00819	1.342	0.00878	4.266
Cyclopentadiene	0.0148	1.897	0.000884	4.503
Isoprenaline	0.0152	1.879	0.0135	3.694
Guanidinobutanal	0.0219	1.758	0.000429	2.632
Hydroxyphenylalanine	0.0256	1.195	0.0139	2.765
Vinylacetylglycine	0.0299	1.613	0.000894	2.116
Dihydrothymine	0.0301	1.414	0.00549	4.747
Steroid O-sulfate	0.0334	1.587	0.00913	8.5

## Sheet: Table S6
Table S6. Sequences of primers used for real-time quantitative PCR (qPCR)
Gene name	Forward (5'-3')	Reverse (5'-3')
m36B4	TGAGATTCGGGATATGCTGTTGG	CGGGTCCTAGACCAGTGTTCT
mβ-actin	GTGACGTTGACATCCGTAAAGA	GCCGGACTCATCGTACTCC
mGAPDH	CATCACTGCCACCCAGAAGACTG	ATGCCAGTGAGCTTCCCGTTCAG
mATPase β	TCGGGACCATCCAAGTAATGC	GGGGAATCTGTGTCAATCCTG
mCox4β	CTGCCCGGAGTCTGGTAATG	CAGTCAACGTAGGGGGTCATC
mCytC	AAATCTCCACGGTCTGTTCGG	CGAGCTGGATGTATGAGGGG
mCpt1b	GACTTCCGGCTTAGTCGGG	GAATAAGGCGTTTCTTCCAGGA
mMcad	ATGACGGAGCAGCCAATGAT	TCGTCACCCTTCTTCTCTGCTT
mAtrogin-1	CAGCTTCGTGAGCGACCTC	GGCAGTCGAGAAGTCCAGTC
mMuRF-1	CCAGGCTGCGAATCCCTAC	ATTTTCTCGTCTTCGTGTTCCTT
mFoxO3	GGGGAACCTGTCCTATGCC	TCATTCTGAACGCGCATGAAG
mMyostain	AGTGGATCTAAATGAGGGCAGT	GGAGTACCTCGTGTTTTGTCTC
mGlut4	GGTGTGGTCAATACGGTCTTCAC	AGCAGAGCCACGGTCATCAAGA
mPgk1	GATGCTTTCCGAGCCTCACTGT	ACCAGCCTTCTGTGGCAGATTC
mPgam2	CTGGAATGAGGAGATCGCACCT	ATTCCAGTGGGCAGGTTCAGCT
mGpd1	ATGGCTGGCAAGAAAGTCTG	CCTGCATTGCTACCCACGAT
mSlc6a8	ATCCTGGCACTCATCAACAGCG	GGTAGGCAATGAAGGCTAGACC
mGatm	TGGTGCCAAGTGGACAACAGCA	GCAAGGCTCAAACTCAGTCGTC
mGamt	TGCCTGACGGTCACTTTGATGG	GACGTGAGGTTGCAGTAGGTGA
mTfam	GAGGCAAAGGATGATTCGGCTC	CGAATCCTATCATCTTTAGCAAGC
mMyh6	GCTGGAAGATGAGTGCTCAGAG	CCAGCCATCTCCTCTGTTAGGT
mActa1	ACCATCGGCAATGAGCGTTTCC	GCTGTTGTAGGTGGTCTCATGG
mBnp	GAGGTCACTCCTATCCTCTGG	GCCATTTCCTCCGACTTTTCTC
mα-Sma	CCCAGACATCAGGGAGTAATGG	TCTATCGGATACTTCAGCGTCA
mCollagen I	CCTCAGGGTATTGCTGGACAAC	CAGAAGGACCTTGTTTGCCAGG
mCollagen III	GACCAAAAGGTGATGCTGGACAG	CAAGACCTCGTGCTCCAGTTAG
